# Supplementary material for: Leaf silica concentration in Serengeti grasses increases with watering but not clipping: insights from a common garden study and literature review
Source: Front Plant Sci. 2014 Oct 21;5:568. doi: 10.3389/fpls.2014.00568 (PMC4204439; doi:10.3389/fpls.2014.00568)
Supplement: Table S1 — Results from linear mixed model in R testing for interactions between species and water on foliar silica accumulation. Block was included as a random effect. P values in bold indicate significance at α = 0.05. [file Table_1.XLSX]

## Sheet: LMER
	Estimate	SE	t value	Pr (>|t|)
Intercept	2.644	0.344	7.686	0.00183
Species	1.766	0.32	5.515	<0.001
Water	0.06	0.232	0.259	0.797
Species x Water	-1.345	0.39	-3.448	0.001
