# Supplementary material for: Leaf silica concentration in Serengeti grasses increases with watering but not clipping: insights from a common garden study and literature review
Source: Front Plant Sci. 2014 Oct 21;5:568. doi: 10.3389/fpls.2014.00568 (PMC4204439; doi:10.3389/fpls.2014.00568)
Supplement: Table S2 — Summary of studies included in literature review of induced silica response of Poaceae; colors in the “Defoliation Response” column correspond with Figure 4. In the Defoliation Response column, “0” indicates that a species exhibited less than a 20% relative change in foliar silica content in response to defoliation, while “+” indicates a ≥ 20% increase in silica, and a “-” indicates a ≥ 20% decrease in silica. [file Table_2.XLSX]

## Sheet: Sheet1
UID	Study	Species	Method	Grazer type	Defoliation Response
1	Brizuela 1986	Schyzachyrium scoparium	clip		-
2	Cid 1990	Pascopyrum smithii	clip		-
3	Quigley 2014	Digitaria macroblephera	clip		0
4	Quigley 2014	Themeda triandra	clip		0
5	Soininen 2012	Deschampsia flexuosa	clip		0
6	Soininen 2012	Festuca ovina	clip		0
7	Massey 2007	Festuca ovina	clip		+
8	Massey 2007	Lolium perenne	clip		+
9	McNaughton 1985	Eustachys paspaloides	clip		+
10	Soininen 2012	Anthoxanthum odoratum	clip		+
11	Soininen 2012	Deschampsia caespitosa	clip		+
12	Garbuzov 2011	Poa annua	graze	insect	0
13	Reynolds 2012	Deschampsia caespitosa	graze	small mammal	0
14	Soininen 2012	Deschampsia caespitosa	graze	small mammal	0
15	Soininen 2012	Deschampsia flexuosa	graze	small mammal	0
16	Soininen 2012	Anthoxanthum odoratum	graze	small mammal	0
17	McNaughton 1985	Eustachys paspaloides	graze	large mammal	0
18	Morton 1974	Festuca arundinacea	graze	large mammal	0
19	Soininen 2012	Calamagrostis phragmitoides	graze	large mammal	0
20	Soininen 2012	Deschampsia caespitosa	graze	large mammal	0
21	Soininen 2012	Deschampsia flexuosa	graze	large mammal	0
22	Soininen 2012	Phleum alpinum	graze	large mammal	0
23	Soininen 2012	Anthoxanthum odoratum	graze	large mammal	0
24	Banuelos 2000	Agrostis capillaris	graze	insect	+
25	Garbuzov 2011	Lolium perenne	graze	insect	+
26	Massey 2007	Festuca ovina	graze	insect	+
27	Massey 2007	Lolium perenne	graze	insect	+
28	Brizuela 1986	Pascopyrum smithii	graze	small mammal	+
29	Brizuela 1986	Schizachyrium scoparum	graze	small mammal	+
30	Massey 2007	Festuca ovina	graze	small mammal	+
31	Massey 2007	Lolium perenne	graze	small mammal	+
32	Reynolds 2012	Deschampsia caespitosa	graze	small mammal	+
33	Soininen 2012	Calamagrostis phragmitoides	graze	small mammal	+
34	McNaughton 1983	Eustachys paspaloides	graze	large mammal	+
